# Supplementary material for: Nitric Oxide Distribution Correlates with Intraluminal Thrombus in Abdominal Aortic Aneurysm: A Computational Study
Source: Bioengineering (Basel). 2025 Feb 17;12(2):191. doi: 10.3390/bioengineering12020191 (PMC11851545; doi:10.3390/bioengineering12020191)
Supplement: Supplementary file 1 [file bioengineering-12-00191-s001.zip]

Archive with 1 entries (1 files):
- bioengineering-3459177-supplementary.pdf
